# Supplementary material for: Identification of Zirconia Particle Uptake in Human Osteoblasts by ToF-SIMS Analysis and Particle-Size Effects on Cell Metabolism
Source: Nanomaterials (Basel). 2022 Dec 1;12(23):4272. doi: 10.3390/nano12234272 (PMC9736599; doi:10.3390/nano12234272)
Supplement: Supplementary file 1 [file nanomaterials-12-04272-s001.zip]

Archive with 1 entries (1 files):
- nanomaterials-2021784-supplementary.pdf
